# Supplementary material for: Comparison of the Antibacterial Effect of Silver Nanoparticles and a Multifunctional Antimicrobial Peptide on Titanium Surface
Source: Int J Mol Sci. 2023 Jun 4;24(11):9739. doi: 10.3390/ijms24119739 (PMC10253953; doi:10.3390/ijms24119739)
Supplement: Supplementary file 1 [file ijms-24-09739-s001.zip]

Archive with 1 entries (1 files):
- ijms-2392016-supplementary.pdf
